# Supplementary material for: Whole genome sequence analysis of equid gammaherpesvirus -2 field isolates reveals high levels of genomic diversity and recombination
Source: BMC Genomics. 2022 Aug 30;23:622. doi: 10.1186/s12864-022-08789-x (PMC9426266; doi:10.1186/s12864-022-08789-x)
Supplement: Supplementary file 2 — Additional file 2: Table S1. Summary of sequencing metrics and assembly for EHV2 isolates. Table S2. Percentage nucleotide identity between EHV2 isolates. Table S3. Analysis of the overall selective pressure acting on EHV2 genes. Calculations of non-synonymous substitutions per non-synonymous site (Ka) to synonymous substitution per synonymous site (Ks) ratios for all EHV2 genes, along with standard errors based on 1,000 bootstrap replicates. Table S4. Details of the genes included in the study and their accession numbers. Table S5. Recombination breakpoint analysis of 20 EHV2 strains including strains 86/67 and G9/92. [file 12864_2022_8789_MOESM2_ESM.xlsx]

## Sheet: Table S1
	EHV2 isolates
	2-16-67	9951E-69	1039-94	ER34-67	1-141-67	691-82	157IFEye-69	Fin180-72	Fin150-72	Fin60-72	H3-25-2018	H5-60-2018	H5-91-2018	H1-3-2018	H4-18-2018	H5-57-2018	H3-80-2018	H4-147-2018
Total reads (millions)	0.964	0.933	0.756	0.893	0.899	0.944	0.799	0.648	0.778	0.705	4.211	3.948	3.721	3.234	4.272	6.028	4.332	4.516
Mapped reads	0.682	0.689	0.564	0.715	0.371	0.597	0.732	0.551	0.613	0.509	2.899	3.567	3.374	2.864	3.838	5.475	3.898	4.095
Breadth of coverage (%)a	100	100	100	100	100	100	99.99	100	100	100	99.9	100	100	100	100	100	100	100
Average read length (bp)	136.3	142	150.3	141.7	134.5	152.2	149.6	147	150.4	149.7	133.6	133.9	134.3	133.4	132.9	133.9	133.4	133.8
Mean depth of coverageb	554.7	585.6	505.4	607.5	331.4	545	701.7	484.2	552.8	457.1	2323.4	2867.8	2720	2304.8	3059.4	4395.9	3139.7	3284.1
GC contentc	57.5	57.5	56.8	56.8	56.7	57.5	57.7	57.5	57.5	57.4	57.5	57.5	57.4	57.6	57.5	57.5	56.8	57.5
Terminal repeat length	17496	17544	17196	17432	17422	17548	17523	17388	17514	17455	17500	17393	17551	17159	17492	17518	17378	17482
Genome length (bp)d	184234	184400	184828	184010	184033	184415	173753	184046	184335	184216	184337	184118	184472	183673	184271	184335	183517	184327
aPercentage of genome that is covered with at least one read coverage
bMean depth of coverage = (number of mapped reads x mean read length)/total length of genome
cGuanine plus cytosine bases
dIncluding the 2 terminal repeats

## Sheet: Table S2
	86-67	G9-92	9951E-69	H1-3-2018	H3-25-2018	H5-57-2018	H5-60-2018	H5-91-2018	H4-18-2018	H4-147-2018	Fin60-72	Fin150-72	Fin180-72	157IFEye-69	691-82	2-16-67	ER34-67	H2-80-2018	1-141-67	1039-94
86-67	100	96.28	97.35	96.84	97.03	96.88	97.1	97.09	96.75	96.67	97.07	97.2	96.84	90.74	96.48	97.59	91.94	91.6	91.57	90.98
G9-92		100	96.37	95.7	96.36	96.31	96.32	96.41	95.88	96.29	96.1	96.13	96.07	89.86	95.69	96.4	91.16	90.8	90.65	90.46
9951E-69			100	96.69	96.96	96.89	96.95	97.05	96.72	96.8	97.09	97.14	97.19	90.88	96.4	96.95	91.85	91.52	91.41	90.94
H1-3-2018				100	96.8	96.71	96.8	97	97.29	96.23	97.01	97.07	96.75	90.3	96.52	96.77	91.45	91.2	91.08	90.81
H3-25-2018					100	96.92	97.01	97.54	96.88	96.92	96.85	96.81	97	90.68	96.72	96.91	91.81	91.65	91.45	91.02
H5-57-2018						100	96.84	97.2	96.76	96.77	96.85	96.85	96.66	90.59	96.24	96.85	91.54	91.19	91.04	91.45
H5-60-2018							100	97.21	96.75	96.97	96.81	96.89	96.86	90.82	96.53	96.84	91.83	91.7	91.37	91.1
H5-91-2018								100	97.03	96.91	97.01	96.99	96.81	90.56	96.38	96.88	91.8	91.52	91.35	91.09
H4-18-2018									100	96.62	97.01	97.01	96.86	90.98	96.63	96.69	91.7	91.42	91.33	91.01
H4-147-2018										100	96.58	96.62	96.43	90.49	96.38	96.88	91.83	91.53	91.38	91.05
Fin60-72											100	99.63	96.76	90.74	96.47	96.97	91.63	91.33	91.21	91.05
Fin150-72												100	96.79	90.74	96.47	97.11	91.7	91.4	91.26	91.02
Fin180-72													100	90.86	96.69	96.62	91.73	91.47	91.33	90.92
157IFEye-69														100	90.45	90.57	86.88	86.86	86.49	86.03
691-82															100	96.79	91.68	91.91	91.54	91.19
2-16-67																100	91.56	91.47	91.27	91.02
ER34-67																	100	95.28	95.35	95.38
H2-80-2018																		100	94.54	94.71
1-141-67																			100	94.42
1039-94																				100
Shades of grey represent % identity range, with darkest >99%, to >95%, to >90% and lightest <90%

## Sheet: Table S3
Genes	Kaa	SEM	Ksb	SEM	Ka/Ks	Pi (π)c		Ka
E1	0.13837	0.0051847	0.3454	0.0157472	0.400608	0.18956			Most diverged genes (Ka>0.025)
E2	0.08941	0.00664415	0.25757	0.0211759	0.347129	0.12842			Most conserved genes (Ka<0.002)
E3	0.13006	0.00746706	0.25255	0.0131912	0.514987	0.16069
3	0.00272	7.25298e-05	0.02241	0.000405827	0.121374	0.00785		Ka/Ks
E4	0.00218	0.000185361	0.01644	0.000695581	0.132603	0.0054			Negative selection (Ka/Ks<0.5)
6	0.00052	2.47795e-05	0.02075	0.000369758	0.0250602	0.00548			Neutral/Diversifying selection (0.5<Ka/Ks <1)
7	0.00632	0.000576367	0.02871	0.000512127	0.220132	0.01246			Positive selection (Ka/Ks>1)
8	0.04248	0.00262938	0.19029	0.0130867	0.223238	0.078
9	0.00142	5.12553e-05	0.01999	0.000432536	0.0710355	0.006
E5A	0.0898	0.00603975	0.07743	0.00536511	1.15976	0.08676		Repeats	Pi (π)
E6	0.01425	0.00118213	0.03963	0.00217517	0.359576	0.02039		TR	0.04528
10	0.00153	9.28391e-05	0.02264	0.000615573	0.0675795	0.00672		IR1L	0.01991
11	0.00412	9.34345e-05	0.02828	0.000589576	0.145686	0.01064		IR2L	0.0172
E6A	0.38679	0.0112538	0.39078	0.0116712	0.98979	0.38107		IR2R	0.01951
E6C	0.01983	0.000453019	0.00847	0.000610591	2.3412	0.01662		IR1R	0.02077
17.5	0.01263	0.000296371	0.00962	0.000356912	1.31289	0.01166
17	0.01199	0.000235421	0.01136	0.00027953	1.05546	0.01181
18	0.00068	6.70005e-05	0.02161	0.000872332	0.0314669	0.00579
19	0.00476	0.000108781	0.02136	0.000550668	0.222846	0.0088
20	0.00454	0.000190234	0.00313	0.000246357	1.45048	0.00419
21	0.00239	8.36391e-05	0.03431	0.000691811	0.069659	0.00978
22	0.06719	0.00641	0.1824	0.0214683	0.368366	0.09456
23	0.00822	0.00308349	0.01162	0.00429755	0.707401	0.00941
24	0.00779	0.000168369	0.00394	0.000179482	1.97716	0.00675
25	0.00022	0.000217768	0.02223	0.004342	0.00989654	0.00558
26	0.00095	9.1043e-05	0.01952	0.000582424	0.048668	0.0055
27	0.02387	0.00143347	0.08232	0.00366659	0.289966	0.03874
28	0.00761	0.000548367	0.03461	0.00145004	0.219879	0.01542
29	0.00509	7.58604e-05	0.0115	0.000180831	0.442609	0.00678
30	0.00572	0.000376332	0.03513	0.00137654	0.162824	0.01391
31	0.00517	0.000182364	0.02824	0.000693509	0.183074	0.01092
32	0.00285	0.000111526	0.01937	0.000532608	0.147135	0.0072
33	0.00118	6.47552e-05	0.01801	0.000441618	0.0655192	0.00545
34	0.00377	0.000126124	0.01505	0.000530805	0.250498	0.00656
35	0.00136	0.000119828	0.01724	0.00081454	0.0788863	0.00534
36	0.00162	7.05749e-05	0.01753	0.000713142	0.092413	0.00567
37	0.00267	0.000107816	0.02094	0.00046633	0.127507	0.00701
38	0.0048	0.000336289	0.00927	0.000831613	0.517799	0.00574
39	0.00884	0.000238531	0.00195	0.000181402	4.53333	0.00717
40	0.00865	0.000160477	0.02473	0.000522176	0.349778	0.0135
42	0.00892	0.000310027	0.00496	0.000281954	1.79839	0.00789
43	0.00673	0.000126857	0.00143	9.95386e-05	4.70629	0.00531
44	0.00073	3.5655e-05	0.02489	0.000457388	0.029329	0.00654
45	0.02054	0.000433611	0.01264	0.000490765	1.625	0.01834
46	0.02672	0.00103744	0.02519	0.00120342	1.06074	0.02738
47	0.13823	0.00846682	0.13709	0.00923585	1.00832	0.139
48	0.02006	0.00580195	0.0121	0.0048738	1.65785	0.01804
49	0.0043	0.000134182	0.01136	0.000357135	0.378521	0.00615
50	0.00673	0.000233631	0.00972	0.000487594	0.692387	0.00754
E7A	0.03396	0.00474144	0.05992	0.00493943	0.566756	0.0403
51	0.2104	0.00957547	0.26194	0.0129809	0.803237	0.23043
52	0.09315	0.00583082	0.05415	0.00352171	1.72022	0.08398
53	0.05189	0.00189849	0.05444	0.00226629	0.953159	0.05553
54	0.00087	8.0398e-05	0.03459	0.000812003	0.0251518	0.00927
55	0.0085	0.000302821	0.00568	0.000384479	1.49648	0.00776
56	0.00325	7.28998e-05	0.0291	0.000501383	0.111684	0.00785
57	0.01819	0.000289874	0.00911	0.00025577	1.99671	0.0159
58	0.01021	0.000277095	0.00444	0.000255946	2.29955	0.00887
59	0.00437	0.000151703	0.002	0.000224365	2.185	0.00375
60	0.00402	0.000175397	0.00288	0.000194893	1.39583	0.00373
61	0.00754	0.000156463	0.0034	0.000139332	2.21765	0.00641
62	0.00218	0.000130758	0.00359	0.000271823	0.607242	0.00255
63	0.00312	0.000103015	0.01926	0.000329028	0.161994	0.00733
64	0.03421	0.00275554	0.04038	0.00316931	0.847202	0.036
65	0.01517	0.000339772	0.00332	0.000313422	4.56928	0.0119
66	0.00716	0.000196041	0.0100626	0.000291012	0.711543	0.0079
67	0.00857	0.000272442	0.00346	0.000227739	2.47688	0.00717
67A	0.00643	0.0005006	0.00613	0.000555318	1.04894	0.00636
E7	0.04096	0.00164914	0.0191	0.00102222	2.1445	0.03532
68	0.00229	0.000102441	0.01375	0.000454385	0.166545	0.00517
69	0.00205	0.00012014	0.04638	0.00199577	0.0442001	0.01245
70	0.01102	0.00024249	0.0017	0.000170961	6.48235	0.00857
73	0.08458	0.00329375	0.06888	0.00268981	1.22793	0.08172
74	0.08729	0.00414584	0.33525	0.0258076	0.260373	0.14568
E8	0.01112	0.000537734	0.01377	0.000616182	0.807553	0.01178
75	0.01925	0.000740365	0.01558	0.00118667	1.23556	0.01857
E9	0.10923	0.00620368	0.20669	0.0105437	0.528473	0.13688
E10	0.1308	0.0151445	0.22984	0.0214218	0.569092	0.15161
aNon-synonymous substitutions per non-synonymous site.
bSynonymous substitutions per synonymous site.
cNucleotide diversity

## Sheet: Table S4
Genea	GenBank No.	Genea	GenBank No.
ORF8	NP042604	ORFE1	EF182622
(glycoprotein B)	AIU39455		EF182626
	HQ247738		EF182628
	HQ247739		EF182631
	HQ247740		EF182635
	HQ247750		EF182637
	HQ247752		EF182639
	HQ247753		EF182642
	HQ247754		EF182634
	HQ247755		NP042597
	HQ247751		AIU39449
	HQ247756		(MW322569 - MW322586)b
	(MW322569 - MW322586)b
ORF22	NP042618	ORF74	EF182595
(glycoprotein H)	AIU39467		EF182612
	HQ247757		EF182613
	HQ247758		EF182604
	HQ247759		EF182605
	HQ247769		EF182614
	HQ247770		EF182598
	HQ247771		EF182603
	HQ247772		AIU39519
	HQ247773		NP042670
	HQ247774		(MW322569 - MW322586)b
	(MW322569 - MW322586)b
ORFE6	EF182667
	EF182680
	EF182668
	EF182690
	EF182694
	EF182677
	EF182685
	EF182688
	AIU39459
	NP042607
	(MW322569 - MW322586)b
a Complete CDS
bPresent study

## Sheet: Table S5
Virus/	Breakpoints in alignment 99% CIa		Gene(s)b at the beginning	Gene(s)b at the end of	Possible viruses involved	Methods of breakpoint dectectionc
genome region	Beginning	End	of breakpoint location	breakpoint location	in recombination event
EHV2
UL	609-1925	3120-3292	ORFE2	ORF3	H2-80-2018, 1039-94, Unknown	RDP, GENECONV, MaxChi, Chimera, SiScan, 3Seq
	1252-1301	1491-15655	ORFE2	ORFs E2 to E5A	Fin60-72, H4-147-2018, 691-82	RDP, GENECONV, MaxChi, Chimera, SiScan, 3Seq
	1255-2278	15490-15700	ORFE2	ORF8	691-82, Unknown, 9951E-69	RDP, GENECONV, MaxChi, Chimera, SiScan, 3Seq
	1336-2228	3212-3388	ORFE2	ORF3	691-82, 2-16-67, Unknown	RDP, BootScan, MaxChi, Chimera, SiScan
	1467-3396	12019-13813	ORFs E2, E3	ORF7	H2-80-2018, 157IFEye-69, 1-141-67	RDP, GENECONV, BootScan, MaxChi, Chimera, SiScan, 3Seq
	1486-1658	3299-3388	ORFE2	ORF3	H4-18-2018, H1-3-2018, Unknown	RDP, GENECONV, MaxChi, Chimera, SiScan, 3Seq
	1695-2217	3023-3292	ORFE2	ORF3	ER34-67, Fin60-72, 1-141-67	RDP, GENECONV, MaxChi, Chimera, SiScan, 3Seq
	1803-2301	3028-3296	ORFE2	ORFs 3, E3	H3-25-2018, 1-141-67, Fin180-72	RDP, BootScan, MaxChi, Chimera, SiScan, 3Seq
	2057-2310	3780-4461	ORFE2	ORF3	H5-91-2018, H4-18-2018, G9-92	RDP, GENECONV, MaxChi, Chimera, SiScan, 3Seq
	2424-3322	3763-3891	ORFE3	ORF3	Fin150-72, 9951E-69, Unknown	RDP, GENECONV, MaxChi, Chimera, SiScan
	2812-3396	3817-4750	ORFE3	ORF3	H1-3-2018, 9951E-69, Unknown	BootScan, MaxChi, Chimera, SiScan, 3Seq
	3302-3396	3893-4778		ORF3	H3-25-2018, H1-3-2018, 9951E-69	RDP, MaxChi, Chimera, SiScan
	3306-3413	3822-3933		ORF3	H5-60-2018, G9-92, Unknown	RDP, MaxChi, Chimera, SiScan, 3Seq
	3373-3396	3893-4500		ORF3	H4-147-2018, Unknown, H4-18-2018	RDP, MaxChi, Chimera, SiScan
	3420-3511	3720-3809		ORF3	691-82, Unknown, 157IFEye-69	RDP, GENECONV, BootScan, MaxChi, Chimera, SiScan, 3Seq
	3778-3827	4240-4608	ORF3	ORF3	ER34-67, 157IFEye-69, 1-141-67	RDP, GENECONV, BootScan, MaxChi, Chimera, SiScan
	3809-4773	12989-1529	ORF3	ORFs 3, 6, 7, E2, E3, E4,	ER34-67, Unknown, Fin180-72	RDP, GENECONV, MaxChi, Chimera
	3809-34924	37730-132760	ORF3	ORFs 3 to E10, E4, E5A, E6	ER34-67, Fin180-72, Unknown	RDP, MaxChi, Chimera
	11899-13111	20329-21620	ORF7		G9-92, Unknown, H4-147-2018	RDP, MaxChi, Chimera, SiScan, 3Seq
	12644-26139	26396-26657	ORFs 7, 8, 9 and E5A		H5-57-2018, Fin150-72, Unknown	GENECONV, BootScan, MaxChi, Chimera, SiScan, 3Seq
	12733-16840	25434-26487	ORFs 7 and 8	ORFE5A	157IFEye-69, H5-60-2018, ER34-67	RDP, MaxChi, Chimera, SiScan
	13188-14778	16184-26082	ORFs 7 and 8	ORFs 9 and E5A	1039-94, H2-80-2018, 9951E-69	RDP, MaxChi, Chimera, SiScan, 3Seq
	13269-14850	15896-30058	ORFs 7 and 8	ORFs 8 to 10, E5A, E6	ER34-67, Fin180-72, Unknown	GENECONV, MaxChi, Chimera, SiScan, 3Seq
	13350-13852	16285-26110	ORF8	ORF9 and E5A	H2-80-2018, Unknown, H3-25-2018	RDP, MaxChi, Chimera, SiScan
	13708-15115	16276-27670	ORF8	ORF9 and E5A	H4-147-2018, H3-25-2018, 9951E-69	MaxChi, Chimera, SiScan
	13850-14811	16279-16689	ORF8	ORF9	H5-60-2018,H5-91-2018, Unknown	RDP, GENECONV, MaxChi, Chimera, SiScan, 3Seq
	14065-16692	25328-25400	ORFs 8 and 9		1-141-67, Unknown, ER34-67	GENECONV, MaxChi, Chimera, SiScan, 3Seq
	14223-14811	16287-16428	ORF8		157IFEye-69, H1-3-2018, Fin180-72	RDP, GENECONV, BootScan, MaxChi, Chimera
	14757-32575	32950-33109	ORFs 8-11, E5A, E6	ORF17.5	Fin180-72, H3-25-2018, Unknown	RDP, MaxChi, Chimera, SiScan
	15250-43392	43436-131417	ORFs 8-22, E5A, E6, E6A and E6C	ORFs 22 to E10	H4-18-2018, H3-25-2018, H1-3-2018	MaxChi, Chimera, SiScan
	15714-15754	14814-15875	ORF8	ORF8	1-141-67, 1039-94, Unknown	RDP, GENECONV, MaxChi, Chimera, SiScan, 3Seq
	16457-16714	25399-25422	ORF9	ORFE5A	H2-80-2018, 157IFEye-69, 1-141-67	GENECONV, BootScan, MaxChi, Chimera, SiScan, 3Seq
	18837-20127	25304-25358	ORF9	ORFE5A	1039-94, 157IFEye-69, 1-141-67	GENECONV, MaxChi, Chimera, SiScan, 3Seq
	22743-22809	22946-23050			1-141-67, H2-80-2018, Unknown	MaxChi, Chimera, SiScan, 3Seq
	25921-26274	16379-16776		ORF8	2-16-67, 157IFEye-69, Unknown	RDP, GENECONV, BootScan, MaxChi, Chimera, SiScan, 3Seq
	26048-26129	28945-29913		ORF10	2-16-67, Unknown, H5-57-2018	RDP, GENECONV, MaxChi, Chimera, SiScan, 3Seq
	28364-28791	32702-34124	ORFE6	ORFE6C	H5-60-2018, H1-3-2018, Unknown	RDP, GENECONV, MaxChi, Chimera, SiScan, 3Seq
	31618-32517	32958-36415	ORFs 11, E6A, E6C	ORF17.5	86-67, H3-25-2018, Unknown	RDP, BootScan, MaxChi, Chimera, SiScan, 3Seq
	32304-45594	110697-113497	ORFs E6C, 17.5 to 22	ORFs 67A, E7 and 68	G9-92, 157IFEye-69, 2-16-67	MaxChi, Chimera, SiScan
	32398-32555	32724-33061	ORFE6C	ORFE6C	9951E-69, Fin60-72, Unknown	MaxChi, Chimera, SiScan
	28796-32447	28933-29011	ORFs 10, 11, E6, E6A, E6C,	ORF10	H4-147-2018, 86-67, Unknown	GENECONV, BootScan, MaxChi, 3Seq
	36421-33280	36521-43407	ORF17.5 and 17	ORFs 17.5 TO 22	H1-3-2018, Unknown, Fin60-72	RDP, MaxChi, Chimera
	34938-36415	36529-35022	ORF17.5 and 17	ORF17.5 and 17	ER34-67, Fin60-72, Unknown	MaxChi, Chimera, SiScan
	34994-36451	36494-41946	ORF17.5 and 17	ORFs 17.5 TO 21	1039-94, Unknown, H5-57-2018	GENECONV, MaxChi, Chimera, SiScan
	36136-36444	36499-36665	ORF17.5 and 17	ORF17.5 and 17	H4-18-2018, ER34-67, Unknown	RDP, GENECONV, MaxChi, SiScan
	41958-43152	131649-134130	ORF22		ER34-84, 157IFEye-69, Unknown	RDP, GENECONV, MaxChi, Chimera, SiScan
	41991-43151	44888-131134	ORF22	ORF23 to E10	86-67, ER34-67, H1-3-2018	RDP, GENECONV, BootScan, MaxChi, Chimera, SiScan, 3Seq
	15690-42059	15736-16123	ORFs 8 to 22	ORF8	H4-18-2018, 86-67, Unknown	RDP, GENECONV, BootScan, MaxChi, Chimera
	42374-43409	27874-43702	ORF22	ORFs E6, E6A, E6C, 10 to 22	9951E-69, Unknown, H4-18-2018	RDP, MaxChi, Chimera, SiScan
	42980-43143	44824-44979	ORF22	ORF23 to E10	86-67, ER34-67, Unknown	MaxChi, Chimera, SiScan
	44970-131277	132595-3318	ORF23 to E10	ORFs E3 to E10	H2-80-2018, Unknown, H5-60-2018	RDP, GENECONV, BootScan, MaxChi, Chimera, SiScan, 3Seq
	44976-53854	56996-67351	ORFs 23 to 28	ORFs 29 to 42	ER34-67, Unknown, H5-60-2018	RDP, MaxChi, Chimera, SiScan, 3Seq
	52967-53891	53967-542232	ORFs 27 and 28	ORF28	157IFEye-69, Unknown, Fin150-72	RDP, GENECONV, BootScan, MaxChi, Chimera, SiScan
	53592-53903	54177-54486	ORF28		9951E-69, H4-18-2018, Unknown	GENECONV, BootScan, MaxChi, Chimera, SiScan
	53698-53903	53969-54232	ORF28	ORF28	Fin60-72, Unknown, H2-80-2018	RDP, GENECONV, BootScan, MaxChi, Chimera, SiScan, 3Seq
	53724-53903	53974-54969	ORFs 27 and 28		H2-80-2018, H5-57-2018, Unknown	BootScan, Chimera, SiScan
	53894-53973	53973-53894			H3-25-2018, H5-57-2018, H5-60-2018	RDP, GENECONV, BootScan, MaxChi, Chimera, SiScan
	55761-56327	57003-58726		ORF29	ER34-67, H1-3-2018, H5-60-2018	MaxChi, Chimera, SiScan
	67584-72628	72955-77874	ORFs 42 to 46	ORFs 46 to 50	9951E-69, H2-80-2018, H3-25-2018	RDP, BootScan, Chimera
	67754-73811	75976-79114	ORFs 42 to 47	ORF 50 and E7A	1039-94, 86-67, H2-80-2018	RDP, GENECONV, BootScan, MaxChi, Chimera, SiScan, 3Seq
	72340-72404	73083-76593		ORFs 46 to 50	86-67, Unknown, Fin150-72	GENECONV, BootScan, MaxChi, Chimera, SiScan
	72340-72404	73084-76593	ORF45	ORFs 47 to 50	86-67, H5-91-2018,H3-25-2018	GENECONV, BootScan, MaxChi
	72436-74775	75415-78030	ORFs 45 to 48	ORFs 49 and 50	9951E-69, H1-3-2018, H5-57-2018	RDP, GENECONV, BootScan, MaxChi, Chimera, SiScan
	72498-73838	75863-78416	ORFs 45 to 48	ORF50	H4-147-2018, H5-57-2018, H2-80-2018	RDP, GENECONV, BootScan, MaxChi, Chimera, SiScan
	72658-72977	72982-73234	ORFs 45 and 46	ORF46	ER34-67, H2-80-2018, H4-147-2018	GENECONV, MaxChi, SiScan
	73040-80895	81009-129330	ORFs 47 to 54, E7A	ORFs 54 to E9	H4-18-2018, Fin180-72, Unknown	GENECONV, BootScan, MaxChi, Chimera, SiScan
	73449-73811	74189-74671	ORFs47 and 48	ORFs47 and 48	H5-60-2018, Unknown, 9951E-69	RDP, GENECONV, BootScan, MaxChi, Chimera, SiScan, 3Seq
	73553-73826	74192-75676	ORFs47 and 48	ORFs47 and 48	ER34-67, H4-18-2018, Unknown	RDP, GENECONV, BootScan, MaxChi, Chimera, SiScan
	74689-110449	110778-112653	ORFs 48 to E7	ORFE7	157-67, 9951E-69, Fin60-72	GENECONV, MaxChi, 3Seq
	78372-79946	80645-88001	ORFs 50, E7A and 51	ORFs 53 to 58	H3-25-2018, H4-18-2018, Unknown	RDP, GENECONV, BootScan, MaxChi, Chimera, SiScan, 3Seq
	78670-79659	79944-84023	ORFs E7A and 51	ORFs 51 to 56	H2-80-2018, 86-67, Unknown	GENECONV, MaxChi, Chimera, SiScan
	79424-79852	81431-82658	ORF51	ORFs 54 to 56	ER34-67, Unknown, H4-147-2018	RDP, GENECONV, BootScan, MaxChi, Chimera, SiScan
	79529-79941	49315-80009	ORF51	ORFs 25 to 52	86-67, H5-57-2018, Fin150-72	GENECONV, MaxChi, Chimera, SiScan
	79530-79852	80675-81006	ORF51	ORFs 53 and 54	1039-94, Unknown, H4-147-2018	RDP, GENECONV, BootScan, MaxChi, Chimera, SiScan
	79560-79942	80143-85765	ORF51	ORFs 52 to 57	157IFEye-69, Unknown, Fin180-72	RDP, GENECONV, BootScan, MaxChi, Chimera, SiScan
	79583-79942	80645-80967	ORF51	ORFs 53 and 54	H5-91-2018, H1-3-2018, H5-57-2018	RDP, GENECONV, BootScan, MaxChi, Chimera, SiScan, 3Seq
	79776-79944	80142-80302	ORF51		H5-60-2018, H4-147-2018, Unknown	RDP, MaxChi, Chimera, SiScan, 3Seq
	80185-80460	81049-82095	ORF52	ORFs 54 and 55	H1-3-2018, Fin180-72, Unknown	RDP, GENECONV, BootScan, MaxChi, Chimera, SiScan
	80755-81002	81005-128884	ORF54	ORFs to E9	9951E-69, Unknown, H3-25-2018	GENECONV, BootScan, SiScan
	82419-85390	92534-96849	ORFs 55 to 57	ORFs 61 to 63	1039-94, Fin180-72, Unknown	MaxChi, Chimera, 3Seq
	85623-87469	87471-95710	ORFs 57 and 58	ORFs 58 to 63	ER34-67, Unknown, H4-147-2018	RDP, GENECONV, BootScan, MaxChi, Chimera, SiScan, 3Seq
	97099-97948	100847-101245	ORF64	E7	86-67, H2-80-2018, Unknown	RDP, GENECONV, BootScan, MaxChi, Chimera, SiScan
	97372-105673	110778-111643	ORFs 64 to E7		H4-147-2018, H5-60-2018, H5-91-2018	RDP, GENECONV, BootScan, MaxChi, Chimera, SiScan, 3Seq
	100642-100689	97751-100847	ORF64	ORF64	H4-147-2018, H5-60-2018, Unknown	GENECONV, MaxChi, Chimera, SiScan, 3Seq
	101325-110900	111053-111509		ORFs 64 to E7	H5-91-2018, ER34-67, Unknown	RDP, BootScan, SiScan
	104688-105909	106741-108370	ORF64	ORFs 64 to 66	1039-94, H3-25-2018, Unknown	RDP, GENECONV, BootScan, MaxChi, Chimera, SiScan
	109149-110680	110772-111017	ORFs 66 to E7	E7	ER34-67, H1-3-2018, Unknown	GENECONV, BootScan, MaxChi, Chimera, SiScan, 3Seq
	109741-114698	109741-114698	ORFs 67 to 68	ORFs 67 to 68	86-67, Unknown, ER34-67	MaxChi, Chimera, 3Seq
	110155-110679	110769-110971	ORFs 67A		H5-57-2018, ER34-67, Unknown	RDP, GENECONV, BootScan, MaxChi, Chimera, SiScan, 3Seq
	105258-110772	105940-110447	ORF64 to 67A	ORF64 to 67A	H3-25-2018,H5-91-2018, Unknown	GENECONV, MaxChi, Chimera, SiScan, 3Seq
	110778-110702	110702-110778			H1-3-2018, Fin60-72, H5-91-2018	GENECONV, BootScan, MaxChi, SiScan
	115034-115522	120733-120895	ORFE9		H2-80-2018, H4-147-2018, Unknown	RDP, GENECONV, BootScan, MaxChi, Chimera, SiScan, 3Seq
	116031-117244	118304-118696	ORF70		1039-94, Unknown, H3-25-2018	GENECONV, BootScan, MaxChi, Chimera
	117433-117837	118236-118703			H5-57-2018, H1-3-2018, H2-80-2018	GENECONV, BootScan, MaxChi, Chimera, SiScan
	117595-117723	118498-118696			H2-80-2018, ER34-67, H5-60-2018	RDP, MaxChi, Chimera
	118063-119884	120484-120725		ORF73	Fin150-72, H5-91-2018, Unknown	RDP, GENECONV, BootScan, MaxChi, Chimera, SiScan
	119118-119951	120485-120882		ORF73	1039-94, H2-80-2018, ER34-67	RDP, GENECONV, BootScan, MaxChi, Chimera, SiScan
	119770-119974	120500-115475		ORFs E9 to 73	ER34-67, H5-57-2018, Unknown	RDP, GENECONV, MaxChi, Chimera, SiScan
	119849-120089	120932-123821		ORFs 73 to 75	Fin180-72, 9951E-69, Unknown	RDP, GENECONV, BootScan, MaxChi, Chimera, SiScan, 3Seq
	119850-120598	120755-115358		ORFs E9 to 73	ER34-67, 1039-94, 157IFEye-69	GENECONV, MaxChi, Chimera, SiScan, 3Seq, RDP, MaxChi
	119867-120085	120932-121540		ORF73	H4-18-2018, 9951E-69, Unknown	RDP, GENECONV, BootScan, MaxChi, Chimera, SiScan, 3Seq
	120466-120552	122356-123095	ORF73	ORFs 74 and E8	86-67, H3-25-2018, ER34-67	RDP, GENECONV, BootScan, MaxChi, Chimera, SiScan, 3Seq
	120506-123048	122238-123048	ORFs 73 and E8	ORFs 74 and E8	9951E-69, H5-57-2018, Unknown	RDP, GENECONV, BootScan, MaxChi, Chimera, SiScan, 3Seq
	120691-120889	122366-123123	ORF73	ORFs 74 and E8	H3-25-2018, 991E-69, Fin180-72	RDP, GENECONV, BootScan, MaxChi, Chimera, SiScan, 3Seq
	120887-120908	121008-121072	ORF73	ORF73	1039-94, ER34-67, Unknown	RDP, MaxChi, Chimera, SiScan, 3Seq
	120887-120891	120986-123297	ORF73	ORFs 73 to E8	157IFEye-69, ER34-67, Unknown	MaxChi, Chimera, SiScan, 3Seq
	120928-121543	122502-123048	ORF73	E8	Fin180-72, H4-18-2018, Unknown	RDP, GENECONV, BootScan, MaxChi, Chimera, SiScan, 3Seq
	120935-121547	122508-124079	ORF73	ORFs 74 to 75	1039-94, Unknown, H5-57-2018	RDP, GENECONV, BootScan, MaxChi, Chimera, SiScan, 3Seq
	120937-121417	123231-123978	ORF73	ORF75	H2-80-2018, H5-91-2018, Unknown	RDP, BootScan, MaxChi, Chimera, SiScan
	121530-121545	122251-122500	ORF73	ORF74	157IFEye-69, H4-18-2018, Unknown	GENECONV, BootScan, MaxChi, Chimera, SiScan
	121530-121543	121988-123299	ORF73	ORFs 74 and E8	H5-60-2018, H1-3-2018, Unknown	RDP, GENECONV, BootScan, SiScan
	121530-121543	121884-128431	ORF73	ORFs 74 to E9	H4-147-2018, H1-3-2018, Unknown	RDP, GENECONV, BootScan, MaxChi
	122605-127274	127496-128922	ORFs 74 to 75	E9	H5-57-2018, Unknown, H4-147-2018	RDP, GENECONV, BootScan, MaxChi, Chimera, SiScan
	123127-123954	88079-124816	ORFs E8 and 75	ORFs 58 to 75	157IFEye-69, ER34-67, Unknown	BootScan, MaxChi, Chimera, SiScan, 3Seq
	123896-129226	53907-130059	ORFs 75 and E9	ORFs 29 to E9	H4-147-2018, H4-18-2018, Fin150-72	RDP, GENECONV, BootScan, Chimera
	125739-127242	64537-130882	ORF75	ORFs 40 to E10	ER34-67, Unknown, 1039-94	RDP, GENECONV, BootScan, MaxChi, Chimera, SiScan
	126058-127267	127487-127856	ORF75	E9	H4-147-2018, H1-3-2018, Fin150-72	GENECONV, BootScan, MaxChi, Chimera, SiScan
	126535-127267	127466-127595	ORF75	E9	9951E-69, H3-25-2018, H5-91-2018	GENECONV, BootScan, MaxChi, Chimera, SiScan
	126866-131369	65419-132541	ORFs 75 to E10	ORFs 40 to E10	H2-80-2018, ER34-67, Fin60-72	GENECONV, MaxChi, Chimera, SiScan
	126887-127267	127431-127464	ORF75	ORFs 40 to E10	Fin150-72, Unknown, Fin180-72	GENECONV, BootScan, MaxChi, Chimera, SiScan
	127446-127489	45296-131044		ORFs 23 to E10	1039-94, Fin180-72, Unknown	RDP, BootScan, MaxChi, Chimera, SiScan, 3Seq
	127454-127458	1256-15655		ORFs E2 to 8	86-67, Fin60-72, 691-82	GENECONV, MaxChi, Chimera, 3Seq, SiScan
	127529-128952	129073-129190	E9		Fin180-72, H4-18-2018, H5-60-2018	RDP, GENECONV, BootScan, MaxChi, Chimera, SiScan, 3Seq
	127886-128362	128511-128595	E9		1039-94, ER34-67, Unknown	RDP, BootScan, MaxChi, Chimera, 3Seq
	128820-128927	128990-44988			H5-60-2018, H4-147-2018, Fin60-72	MaxChi, Chimera, SiScan
	129332-129951	44979-130052		ORFs 23 to E9	Fin150-72, Unknown, H5-60-2018	GENECONV, BootScan, MaxChi, Chimera
	130981-131305	44855-45746		ORFs 23 and 24	Fin180-72, 1039-94, Fin60-72	RDP, GENECONV, BootScan, MaxChi, Chimera, SiScan, 3Seq
	146097-32578	32703-36485		ORFs E6C, 17 and 17	Fin150-72, 157IFEye-69, H5-57-2018	RDP, GENECONV, MaxChi, Chimera, SiScan
	147175-241	1474-29851	UL	ORFs E2 to 10	691-82, Unknown, 157IFEye-69	RDP, GENECONV, MaxChi, Chimera, SiScan, 3Seq
	147251-241	1337-1452	UL	ORFE2	1-141-67, Unknown, H4-147-2018	MaxChi, Chimera, SiScan, 3Seq
	147256-1209	3778-3843	UL	ORF3	G9-92, Unknown, 9951E-69	RDP, GENECONV, MaxChi, Chimera, 3Seq
	147256-8717	12250-132972	ORFs 6 to E1	ORF7	G9-92, Unknown, H4-147-2018	GENECONV, MaxChi, 3Seq
	Undetermined	112440-131374		ORFs 68 to E10	ER34-67, 1039-94, Unknown	RDP, GENECONV, SiScan
TR	132766-132978	134956-139856			H1-3-2018, Unknown, H2-80-2018	RDP, MaxChi, Chimera, SiScan
	132849-134130	134528-135027			H4-18-2018, 1039-94, Unknown	RDP, GENECONV, MaxChi, Chimera, SiScan
	132874-132889	12259-13384			1-141-67, Fin180-72, Unknown	MaxChi, Chimera, 3Seq
	133884-134655	135014-137918			H2-80-2018, Unknown, ER34-67	RDP, GENECONV, BootScan, MaxChi, Chimera, SiScan
	134155-139854	140048-140453			H1-3-2018, H2-80-2018, H5-57-2018	RDP, MaxChi, Chimera, 3Seq
	136294-138145	141036-146113			H5-91-2018, 157IFEye-69, Unknown	RDP, MaxChi, Chimera, SiScan, 3Seq
	138134-138928	140023-140675			H4-18-2018, Unknown, H4-147-2018	RDP, BootScan, MaxChi, Chimera, SiScan, 3Seq
	139729-139870	142497-143340			H5-60-2018, Unknown, Fin60-72	RDP, GENECONV, MaxChi, Chimera, SiScan, 3Seq
	139768-141394	142429-144415			H3-25-2018, Fin60-72, Unknown	RDP, GENECONV, MaxChi, Chimera, SiScan, 3Seq
	140403-141673	142496-143815			H5-57-2018, Unknown, Fin150-72	GENECONV, MaxChi, Chimera, SiScan, 3Seq
	141043-141670	142481-142533	ORFE1	ORFE1	157IFEye-69, H5-91-2018, H5-57-2018	RDP, GENECONV, MaxChi, Chimera, SiScan, 3Seq
	141044-141569	142418-143946		ORFE1	691-82, 86-67, Unknown	RDP, GENECONV, BootScan, MaxChi, SiScan, 3Seq
	141045-141634	142436-144266	ORFE1	ORFE1	9951E-69, Unknown, Fin60-72	RDP, MaxChi, Chimera, SiScan, 3Seq
	141415-141663	142419-142566	ORFE1	ORFE1	2-16-67, 86-67, Unknown	RDP, MaxChi, Chimera, SiScan, 3Seq
	141570-141894	142570-146065	ORFE1	ORFE1	1039-94, Unknown, H4-147-2018	RDP, MaxChi, Chimera, SiScan
	142430-142555	143746-144203	ORFE1		691-82, 2-16-67, Unknown	RDP, MaxChi, Chimera, SiScan, 3Seq
	142542-142742	145984-146069	ORFE1		ER34-67, 157IFEye-69, Unknown	RDP, GENECONV, MaxChi, Chimera, SiScan, 3Seq
	146027-146081	146395-146906			1039-94, Unknown, H4-18-2018	GENECONV, BootScan, MaxChi, 3Seq
	Undetermined	Undetermined			H5-57-2018, Unknown, H4-18-2018	RDP, GENECONV, BootScan, MaxChi, Chimera, SiScan
	Undetermined	Undetermined			H5-60-2018, ER34-67, Unknown	RDP, GENECONV, MaxChi, Chimera, SiScan, 3Seq
	Undetermined	Undetermined			9951E-69, ER34-67, Fin60-72	GENECONV, BootScan, SiScan, 3Seq
	Undetermined	Undetermined			157IFEye-69, 1039-94, H5-57-2018	GENECONV, MaxChi, Chimera, SiScan
aCl, confidence interval.
bBlank cells are in non-coding areas of the UL regions
cAlgorithm used to detect recombination as implemented in RDP4.
UL, unique long region.
TR, terminal repeat.
Alignment exclude tandem repeats.
